# Supplementary material for: Chemical Characterization of Pruning Wood Extracts from Six Japanese Plum (Prunus salicina Lindl.) Cultivars and Their Antitumor Activity
Source: Molecules. 2024 Aug 16;29(16):3887. doi: 10.3390/molecules29163887 (PMC11357068; doi:10.3390/molecules29163887)
Supplement: Supplementary file 1 [file molecules-29-03887-s001.zip]

Archive with 1 entries (1 files):
- molecules-3104395-supplementary.pdf
